# Supplementary material for: The relationship between Alzheimer disease and thyroiditis: A two-sample Mendelian randomization study
Source: Medicine (Baltimore). 2023 Nov 3;102(44):e35712. doi: 10.1097/MD.0000000000035712 (PMC10627647; doi:10.1097/MD.0000000000035712)
Supplement: Supplementary file 1 [file medi-102-e35712-s001.xlsx]

## Sheet: Sheet1
Table 1 SNP information in exposure and outcome events
SNP	effect_allele.exposure	other_allele.exposure	effect_allele.outcome	other_allele.outcome	beta.exposure	beta.outcome	pval.exposure	pval.outcome
rs10792832	G	A	G	A	0.13	0.03	6.53e-16	0.54
rs10808026	A	C	A	C	-0.14	-0.05	1.42e-11	0.43
rs11218343	C	T	C	T	-0.27	-0.15	4.98e-11	0.3
rs117310449	T	C	T	C	1.21	0.4	3.69e-36	0.05
rs11881756	C	T	C	T	-0.18	-0.08	2.36e-10	0.37
rs12590654	A	G	A	G	-0.1	0.03	4.1e-08	0.58
rs12972156	G	C	G	C	1.14	0	1e-200	0.94
rs12977604	G	C	G	C	0.15	-0.01	2.92e-16	0.88
rs1752684	G	A	G	A	-0.15	-0.04	3.65e-15	0.49
rs4147929	G	A	G	A	-0.13	-0.03	1.7e-09	0.68
rs4663105	C	A	C	A	0.18	-0.01	1e-26	0.8
rs72924659	T	C	T	C	-0.14	-0.13	5.35e-13	0.02
rs7982	G	A	G	A	0.14	0.04	2.48e-17	0.46
rs8093731	T	C	T	C	-0.61	0.05	4.63e-08	0.86
rs9381563	T	C	T	C	-0.1	-0.1	5.3e-09	0.06
