# Supplementary material for: The relationship between Alzheimer disease and thyroiditis: A two-sample Mendelian randomization study
Source: Medicine (Baltimore). 2023 Nov 3;102(44):e35712. doi: 10.1097/MD.0000000000035712 (PMC10627647; doi:10.1097/MD.0000000000035712)
Supplement: Supplementary file 2 [file medi-102-e35712-s002.xlsx]

## Sheet: Sheet1
Table 2 Five methods MR Regression results
id.exposure	id.outcome	method	nsnp	b	se	pval	lo_ci	up_ci	or	or_lci95	or_uci95
ieu-a-297	finn-b-THYROIDITIS	MR Egger	13	0.26	0.17	0.16	-0.08	0.59	1.29	0.92	1.81
ieu-a-297	finn-b-THYROIDITIS	Weighted median	13	0.28	0.14	0.04	0.01	0.54	1.32	1.01	1.72
ieu-a-297	finn-b-THYROIDITIS	Inverse variance weighted	13	0.28	0.1	0	0.09	0.47	1.32	1.09	1.59
ieu-a-297	finn-b-THYROIDITIS	Simple mode	13	0.29	0.21	0.2	-0.12	0.7	1.33	0.88	2.01
ieu-a-297	finn-b-THYROIDITIS	Weighted mode	13	0.3	0.14	0.06	0.02	0.58	1.35	1.02	1.79
